# Supplementary material for: Integrin-Dependent Transient Density Increase in Detergent-Resistant Membrane Rafts in Platelets Activated by Thrombin
Source: Biomedicines. 2023 Dec 27;12(1):69. doi: 10.3390/biomedicines12010069 (PMC10813660; doi:10.3390/biomedicines12010069)
Supplement: Supplementary file 1 [file biomedicines-12-00069-s001.zip]

Archive with 1 entries (1 files):
- biomedicines-2721851-supplementary.pdf
